# Supplementary material for: A structure-based extracellular matrix expansion mechanism of fibrous tissue growth
Source: eLife. 2015 May 20;4:e05958. doi: 10.7554/eLife.05958 (PMC4438642; doi:10.7554/eLife.05958)
Supplement: Figure 4—source data 1. — DOI: http://dx.doi.org/10.7554/eLife.05958.009 [file elife05958s002.xlsx]

## Sheet:  3D Cell Length
	3D Cell Surface Area (μm2)
Measurement number	E15.5	Newborn	6 weeks
1	77	50	20
2	55	51	19
3	54	52	18
4	67	51	63
5	68	46	20
6	75	45	30
7	76	40	31
8	60	23	40
9	68	24	41
10	74	29	42
11	72	38	34
12	61	85	32
13	58	84	50
14	52	83	20
15	76	74	21
16	53	71	18
17	24	56	19
18	57	62	15
19	75	69	16
20	73	26	23
21	65	45	24
22	66	60	22
23	52	60	19
24	59	81	11
25	58	76	10
26	57	81	25
27	45	50	25
28	43	42	31
29	49	39	30
30	40	41	32
Mean	60.3	54.4667	26.7
STDEV	12.5839	18.7832	11.6948
SEM	2.2975	3.42933	2.13517

## Sheet: 3D Cell Surface Area
	3D Cell Surface Area (μm2)
Measurement number	E15.5	Newborn	6 weeks
1	550.41	940.7	1158.29
2	602.688	1127.05	2329.28
3	846.214	1350.51	1571.5
4	732.165	1560.04	2638.29
5	930.32	1300.4	1903.8
6	544.3	1456.23	1331.62
7	766.795	2300.54	1732.46
8	690.103	2413.2	966.411
9	1211.4	1987.4	1304.16
10	883.733	1873.22	927.289
11	614.902	1402.5	2234.44
12	1335.94	1354.4	768.48
13	673.142	1754.2	1827.12
14	837.753	989	2351.86
15	783.925	843	2420.18
16	649.422	754	2406.68
17	510.998	736	3188.9
18	1200.3	2013.45	2902.79
19	964.633	850.43	4266.37
20	657.16	654.77	2341.11
21	647.156	784.25	2008.33
22	685.52	750.6	2707.49
23	1249.27	892.3	2151.79
24	834.1	913.4	1874.98
25	659.3	956.01	2186.45
26	463.5	1674.38	2357.87
27	1000.45	234.56	1795.02
28	1200.49	1957.23	3045.17
29	1132.22	367.83	3255.16
30	603.2	1949.51	5968.66
Mean	815.384	1271.37	2264.07
STDEV	245.515	573.535	1038.19
SEM	44.8248	104.713	189.547

## Sheet: 3D Cell Volume
	3D Cell Volume (μm3)
Measurement number	E15.5	Newborn	6 weeks
1	401.34	686.706	458.168
2	432.78	792.397	773.654
3	574.417	854.534	654.76
4	642.45	882.771	970.381
5	774.881	967.1	671.946
6	511.056	941.45	458.447
7	562.5	460.74	693.245
8	628.452	562.36	315.105
9	853.11	674.65	454.173
10	974.38	444.5	312.14
11	551.743	448.73	672.904
12	1063.57	1056.74	286.921
13	541.565	1234.78	634.375
14	627.299	985.62	819.904
15	579.794	993.79	871.234
16	542.295	1304.24	835.234
17	472.56	853.28	960.442
18	946.762	743.2	1253.2
19	774.622	643.88	1421.24
20	600.15	627.55	626.68
21	455.21	406.71	709.312
22	593.157	573.6	789.795
23	996.73	895.53	730.852
24	799.32	853.55	639.791
25	764.52	788.54	848.247
26	401.55	760.6	457.11
27	666.5	904.16	765.6
28	643.57	656.66	1418.83
29	752.67	974.67	1450.2
30	432.78	996.65	1800.08
Mean	652.058	798.99	791.799
STDEV	182.681	225.086	363.376
SEM	33.3528	41.095	66.3431

## Sheet: 2D Cell Surface Area
	2D Cell Surface Area (μm2)
Measurement number	E15.5	Newborn	6 weeks
1	424.4	760	740
2	581	765.2	732
3	651.4	801.2	431.2
4	784	554.6	568
5	766.9	540.9	762.4
6	554	777.7	598.5
7	775.2	678.9	573.5
8	354.1	664.5	673.3
9	704.3	453.4	654.8
10	543	450	632.5
11	501.2	412	480.3
12	560	556.3	856.2
13	564.3	447.7	842.9
14	399.7	553.2	554.8
15	599.9	678	498.5
16	654	774.2	487.6
17	540.5	815.8	530
18	547.8	438.7	546.7
19	539.8	564.9	546.6
20	539.2	589	512.6
21	496	587.4	546.5
22	612.7	651.4	780.1
23	603	462.1	425.6
24	555.5	490.5	439.9
25	634.1	537.6	584
26	665	573	860
27	430	568.7	750.1
28	568.4	569.3	532.5
29	585	402.4	512.8
30	693.4	761.3	402.3
Mean	580.927	595.997	601.873
STDEV	104.799	126.331	133.662
SEM	19.1336	23.0647	24.4032
