# Supplementary material for: A structure-based extracellular matrix expansion mechanism of fibrous tissue growth
Source: eLife. 2015 May 20;4:e05958. doi: 10.7554/eLife.05958 (PMC4438642; doi:10.7554/eLife.05958)
Supplement: Figure 5—source data 1. — DOI: http://dx.doi.org/10.7554/eLife.05958.012 [file elife05958s003.xlsx]

## Sheet: Cells per um3 volume
	Cells per 1000 µm3
Measurement number	E15.5	Newborn	6 weeks
1	1.08	0.9	0.1
2	1.31	0.9	0.09
3	1.22	0.89	0.06
4	1.28	0.81	0.07
5	1.14	0.77	0.02
6	1.13	0.98	0.13
7	1.41	0.95	0.14
8	1.38	1.091	0.1
9	1.19	1.01	0.12
10	1.18	0.99	0.09
11	1.32	0.92	0.07
12	1.29	1	0.17
13	1.09	0.8	0.13
14	1.32	0.78	0.15
15	1.24	0.92	0.21
16	1.35	0.95	0.23
17	1.37	0.95	0.11
18	1.23	0.97	0.24
19	1.25	0.85	0.15
20	1.24	0.88	0.2
21	1.26	0.89	0.21
22	1.17	0.82	0.23
23	1.24	0.73	0.25
24	1.58	0.67	0.04
25	1.25	0.71	0.09
26	1.4	0.69	0.08
27	1.21	0.6	0.13
28	1.2	1	0.23
29	1.25	1	0.18
30	1.24	0.5	0.18
Mean	1.26067	0.864033	0.14
STDEV	0.103821	0.136252	0.0644874
SEM	0.0189551	0.0248761	0.0117737

## Sheet: Cells per um2 area
	Cells per 1000 µm2 transverse area
Measurement number	E15.5	Newborn	6 weeks
1	30	22.6	2.3
2	29	19.5	2.1
3	28	19	1.9
4	29.5	18.5	2.5
5	25.4	30.5	2.1
6	26	30.2	4.7
7	25.8	11.5	2.7
8	29.7	11.3	2.1
9	34.2	12.4	2.4
10	37.4	12.9	2.1
11	28.5	18.3	1.5
12	25.7	18	1
13	34.2	19	2
14	33.7	23	1
15	32.6	24	2
16	39.2	25	3.4
17	31	21.4	1.6
18	31	20.6	1.4
19	32	18.7	1.2
20	33	27.5	1.1
21	36.7	18.9	1.3
22	34.9	20.8	1.7
23	29.9	18.7	1.5
24	29.8	21.4	1.4
25	28.3	20.3	1
26	27.6	20.1	0.9
27	29.4	19.3	1.9
28	30.1	19.6	1.9
29	31.3	20.4	1.9
30	30.6	20.2	1.8
Mean	30.8167	20.12	1.88
STDEV	3.47911	4.56685	0.777884
SEM	0.635195	0.833789	0.142022

## Sheet: Nucleus distance longitudinal
	Longitudinal distance between nuclei (um)
Measurement number	E15.5	Newborn	6 weeks
1	Not measured	20	25
2		21	24
3		25	23
4		26	19
5		18	30
6		48	30
7		50	31
8		49	32
9		40	25
10		50	25
11		51	26
12		47	24
13		39	28
14		35	29
15		36	30
16		40	35
17		40	38
18		41	38
19		48	39
20		43	40
21		50	25
22		50	24
23		41	27
24		46	21
25		48	19
26		36	18
27		42	25
28		38	26
29		40	24
30		38	25
Mean		39.8667	27.5
STDEV		9.5149	5.89418
SEM		1.73718	1.07613

## Sheet: Nucleus distance transverse
	Transverse distance between nuclei (um)
Measurement number	E15.5	Newborn	6 weeks
1	Not measured	6.1	32.5
2		6.2	38.2
3		6.3	33.3
4		6.5	29.8
5		6.8	31.4
6		5.1	32.7
7		5.4	38.7
8		5.2	40.6
9		4.5	39.2
10		9.8	29.4
11		8.7	26
12		7.8	21
13		8.7	23.8
14		5.8	25.7
15		5.6	20
16		5.8	33.8
17		4	35.4
18		4.7	31.5
19		8.9	28.7
20		9.8	36.4
21		5.6	37.1
22		4	29
23		7.5	28
24		8.9	31
25		3	35
26		5.5	34
27		2.1	31.4
28		2.8	30.1
29		5.6	30.6
30		8.7	31.7
Mean		6.18	31.5333
STDEV		2.05215	5.05571
SEM		0.374669	0.923043
		6.2	31.5
		0.6	0.6
