# Supplementary material for: A structure-based extracellular matrix expansion mechanism of fibrous tissue growth
Source: eLife. 2015 May 20;4:e05958. doi: 10.7554/eLife.05958 (PMC4438642; doi:10.7554/eLife.05958)
Supplement: Figure 6—source data 1. — DOI: http://dx.doi.org/10.7554/eLife.05958.014 [file elife05958s004.xlsx]

## Sheet: Cell-cell contacts per cell
	Cell-cell contacts
Measurement number	E15.5	Newborn	6 weeks
1	Not measured	6	5
2		5	5
3		4	5
4		4	5
5		4	5
6		5	5
7		4	5
8		5	6
9		3	4
10		3	4
11		5	4
12		5	4
13		5	5
14		4	4
15		4	4
16		5	4
17		4	4
18		5	4
19		6	5
20		4	6
21		3	5
22		5	6
23		5	4
24		5	2
25		4	4
26		5	4
27		5	4
28		5	4
29		5	4
30		5	4
Mean		4.56667	4.46667
STDEV		0.773854	0.819307
SEM		0.141286	0.149584

## Sheet: Channel forming contacts
	Chennel forming contacts
Measurement number	E15.5	Newborn	6 weeks
1	Not measured	9	10
2		8	10
3		8	9
4		9	8
5		10	8
6		11	8
7		8	7
8		6	8
9		8	9
10		8	9
11		8	9
12		7	10
13		7	9
14		7	10
15		8	8
16		9	10
17		9	10
18		8	9
19		7	8
20		7	8
21		8	8
22		9	8
23		9	8
24		9	8
25		8	8
26		7	8
27		8	7
28		9	4
29		8	5
30		8	8
Mean		8.16667	8.3
STDEV		1.01992	1.36836
SEM		0.18621	0.249828
