# Supplementary material for: A structure-based extracellular matrix expansion mechanism of fibrous tissue growth
Source: eLife. 2015 May 20;4:e05958. doi: 10.7554/eLife.05958 (PMC4438642; doi:10.7554/eLife.05958)
Supplement: Figure 7—source data 1. — DOI: http://dx.doi.org/10.7554/eLife.05958.017 [file elife05958s005.xlsx]

## Sheet: Crimp Length
	Crimp Wavelength (μm)
Measurement number	E15.5	Newborn	6 weeks
1	*Not measured as no clear crimp structure seen	10	103
2		12	102
3		13	98
4		14	99
5		15	95
6		16	96
7		13	96
8		12	97
9		17	95
10		17	80
11		11	81
12		11	79
13		12	79
14		13	82
15		12	82
16		10	83
17		15	93
18		14	110
19		14	100
20		12	120
21		12	113
22		15	117
23		14	119
24		14	119
25		13	90
26		17	85
27		17	85
28		18	90
29		18	73
30		11	87
31		13	86
32		14	80
33		15	80
34		16	81
35		14	81
36		13	81
37		13	82
38		18	122
39		15	130
40		17	131
41		16	120
42		14	120
43		13	121
44		13	119
45		15	119
46		15	125
47		13	125
48		14	130
49		14	91
50		14	91
Mean		14.02	99.26
STDEV		2.0453	17.474
SEM		0.28925	2.47119

## Sheet: Crimp helix radius
	Crimp Helix Radius (μm)
Measurement number	E15.5	Newborn	6 weeks
1	*Not measured as no clear crimp structure seen	1.5	2.5
2		1.5	2.5
3		1.6	2.6
4		1.6	2.6
5		1.7	2.5
6		1.8	2.2
7		1.5	2.3
8		1.5	2.3
9		1.4	2.3
10		1.4	2.2
11		1.3	1.8
12		1.1	1.9
13		0.9	1.2
14		0.8	1.3
15		1.1	1.3
16		1.1	1.4
17		1.2	1.6
18		1.5	1.9
19		1.5	3
20		1.6	3.1
21		1.4	3.1
22		2.7	2.9
23		2.6	2.8
24		2.6	2.7
25		1.6	2.8
26		1.3	2.5
27		1.3	2.5
28		1.4	2.6
29		1.4	2.5
30		1	2.7
31		1.1	2.4
32		1.2	2.1
33		0.5	2.4
34		0.6	1.9
35		0.7	1.8
36		0.8	2.7
37		1.1	1.9
38		1.4	1.9
39		1.4	2.3
40		1.4	2.3
41		1.5	2.3
42		3.1	2.8
43		2.8	2.5
44		1.7	2.6
45		2.5	2.6
46		2.2	2.9
47		2	2.9
48		2.1	2.3
49		2.3	2.3
50		2.2	2.1
Mean		1.55	2.332
STDEV		0.582833	0.467053
SEM		0.082425	0.0660513

## Sheet: Fibril Length Calculation
	Fibril length estimate (μm) **
Measurement number	E15.5	Newborn	6 weeks
1	99	545	1560
2	119	623	1242
3	178	560	1133
4	104	584	1065
Mean	125	578	1250
STDEV	36.341	34.0294	219.148
SEM	18.1705	17.0147	305.1*
*Error calculation for 6 weeks based on counting error for 16 tips (+/-4 = 25% = 305.1) rather than error of the sum of the lengths
**Calculation = 2 × ∑ (total length of fibrils in a bundle) / number of fibril tips
