# Supplementary material for: A structure-based extracellular matrix expansion mechanism of fibrous tissue growth
Source: eLife. 2015 May 20;4:e05958. doi: 10.7554/eLife.05958 (PMC4438642; doi:10.7554/eLife.05958)
Supplement: Supplementary file 1. — This file contains all the source data reported in the manuscript. DOI: http://dx.doi.org/10.7554/eLife.05958.021 [file elife05958s006.xlsx]

## Sheet: Summary Data
Full dataset in worksheet:	1	1	2	3	4	5	6	7	8	9	10	11	12	13	14	15	16	17	18	19
Stage	Mean fibril diameter (nm)	Mean fibril area (nm2)	Mean number of fibrils per bundle	Fibrils per μm2	Fibril bundles per nucleus	FAF (%)	Mean fibril length (μm)	Crimp length (μm)	Crimp helix radius (nm)	3D Cell Length	3D Cell Surface Area (μm2)	3D Cell Volume (μm3)	2D Cell Surface Area (μm2)	Tail length (mm)	Cell contacts	Channel forming contacts per cell	Nucleus diastance (longitudinal, um)	Nucleus transverse distance (um)	Cells per 1000 um3	Cells per 1000 um2
E15.5	35.4 ± 0.2	1006.5 ± 13.8	156 ± 11	210.8 ± 5.6	9.06 ± 0.37	1.4 ± 0.3	125 ± 18	-	-	60.3 ± 2.3	815.4 ± 44.8	652.0 ± 33.4	580.9 ± 19.1	6.1 ± 0.3					1.26 ± 0.19	30.8 ± 0.6
Newborn	46.5 ± 1.1	2137.9 ± 370.9	659 ± 23	154.4 ± 4.5	7.36 ± 0.26	17.6 ± 1.3	578 ± 17	14.0 ± 0.3	1.6 ± 0.1	54.5 ± 3.4	1271.4 ± 104.7	790.0 ± 41.1	596.0 ± 23.1	10.9 ± 0.9	4.6 ± 0.14	8.2 ± 0.2	39.9 ± 1.7	6.2 ± 0.4	0.86 ± 0.02	20.1 ± 0.8
6W	160.1 ± 3.4	24606.8 ± 933.0	684 ± 22	16.4 ± 0.8	7.30 ± 0.32	76.4 ± 1.3	1250* ± 305	99 ± 2.5	2.3 ± 0.1	26.7 ± 2.1	2264.1 ± 189.6	791.8 ± 66.34	601.9 ± 24.4	67.6 ± 0.3	4.5 ± 0.15	8.3 ± 0.2	27.5 ± 1.1	31.5 ± 0.9	0.14 ±0.11	1.9 ± 0.14
* - For fibrils of diameter < 150 nm

## Sheet: 1. Fibril Diameter & Area
	E15.5		Newborn		6 weeks
Measurement number	Fibril diameter (nm	Fibril area (nm2)	Fibril diameter (nm	Fibril area (nm2)	Fibril diameter (nm	Fibril area (nm2)
1	51.334	2069.67	42.61	1425.98	121.438	11582.4
2	42.064	1389.67	57.341	2582.38	289.513	65830.3
3	45.226	1606.45	55.234	2396.09	188.56	27924.7
4	44.713	1570.21	53.571	2253.98	106.666	8935.97
5	32.733	841.514	45.295	1611.35	62.407	3058.84
6	33.824	898.545	40.363	1279.55	91.757	6612.54
7	35.236	975.131	44.915	1584.43	78.745	4870.08
8	35.525	991.193	48.279	1830.65	82.437	5337.46
9	34.312	924.66	45.472	1623.97	220.086	38043
10	29.68	691.859	48.82	1871.91	189.705	28264.9
11	37.482	1103.41	41.014	1321.16	213.741	35881.1
12	40.085	1261.98	44.268	1539.11	146.924	16954.1
13	29.578	687.112	42.391	1411.36	59.902	2818.2
14	31.353	772.055	46.037	1664.58	97.312	7437.43
15	26.49	551.13	40.599	1294.56	237.353	44246.5
16	29.984	706.105	38.996	1194.35	92.918	6780.94
17	32.174	813.018	37.195	1086.57	94.135	6959.73
18	35.747	1003.62	50.773	2024.68	90.048	6368.51
19	28.217	625.333	33.325	872.228	265.702	55447.2
20	35.172	971.592	35.801	1006.65	268.61	56667.5
21	33.913	903.28	38.455	1161.44	176.029	24336.5
22	28.484	637.224	44.307	1541.82	196.348	30279.1
23	37.673	1114.68	39.595	1231.32	116.321	10626.9
24	40.535	1290.48	38.757	1179.75	79.657	4983.54
25	37.148	1083.83	36.505	1046.63	74.9	4406.09
26	30.768	743.513	39.968	1254.63	45.879	1653.17
27	33.328	872.385	46.94	1730.52	257.132	51928.1
28	34.793	950.766	46.673	1710.89	334.263	87753.9
29	29.153	667.508	40.363	1279.55	81.234	5182.81
30	29.883	701.356	61.924	3011.67	104.217	8530.35
31	30.633	737.002	48.187	1823.68	80.748	5120.98
32	31.521	780.351	45.136	1600.06	100.628	7952.94
33	33.112	861.114	53.622	2258.27	68.107	3643.12
34	35.779	1005.42	39.851	1247.29	75.424	4467.96
35	35.053	965.029	51.785	2106.19	263.652	54594.9
36	36.563	1049.96	43.354	1476.21	258.786	52598.3
37	37.913	1128.93	45.103	1597.72	297.136	69342.6
38	45.217	1605.81	47.03	1737.16	57.859	2629.25
39	39.905	1250.68	51.92	2117.19	57.859	2629.25
40	37.148	1083.83	52.221	2141.81	241.221	45700.4
41	37.462	1102.23	35.301	978.732	71.247	3986.79
42	33.055	858.152	39.062	1198.39	227.131	40517.5
43	40.283	1274.48	40.594	1294.24	62.196	3038.19
44	36.78	1062.46	45.145	1600.7	125.809	12431.2
45	35.311	979.287	54.775	2356.43	136.599	14655
46	42.609	1425.91	48.327	1834.3	269.529	57055.9
47	33.464	879.52	51.502	2083.23	160.762	20298.2
48	29.616	688.879	47.268	1754.79	97.064	7399.57
49	36.532	1048.18	50.228	1981.44	219.638	37888.3
50	44.339	1544.05	47.518	1773.4	197.06	30499.1
51	35.525	991.193	64.705	3288.26	140.717	15551.9
52	40.151	1266.14	51.572	2088.9	208.696	34207.2
53	33.043	857.529	40.211	1269.93	100.432	7921.99
54	29.231	671.085	46.037	1664.58	292.46	67177.3
55	25.352	504.794	50.223	1981.05	111.401	9746.93
56	26.447	549.342	49.287	1907.9	271.18	57757.1
57	34.879	955.472	47.679	1785.44	92.138	6667.57
58	36.902	1069.52	38.669	1174.4	77.145	4674.18
59	36.595	1051.8	54.558	2337.8	56.52	2508.96
60	35.381	983.173	52.902	2198.03	75.453	4471.39
61	35.594	995.047	52.403	2156.76	154.545	18758.6
62	30.334	722.685	55.996	2462.66	144.764	16459.3
63	35.362	982.118	35.896	1012	250.337	49219.8
64	33.703	892.128	44.74	1572.11	210.378	34760.9
65	34.247	921.16	46.138	1671.89	199.004	31103.8
66	29.656	690.741	50.664	2015.99	199.958	31402.7
67	29.571	686.787	40.614	1295.51	247.321	48041
68	34.903	956.787	41.843	1375.1	193.327	29354.5
69	26.464	550.048	48.929	1880.28	89.854	6341.1
70	30.774	743.803	45.215	1605.67	287.511	64923
71	27.467	592.533	50.463	2000.03	262.988	54320.2
72	31.889	798.678	46.958	1731.85	277.086	60300.2
73	43.086	1458.02	47.106	1742.78	72.616	4141.47
74	34.879	955.472	48.524	1849.28	121.293	11554.8
75	41.159	1330.51	43.734	1502.2	271.018	57688.1
76	26.974	571.453	42.967	1449.97	169.559	22580.4
77	32.141	811.351	42.967	1449.97	127.072	12682.1
78	35.038	964.203	45.793	1646.98	229.345	41311.3
79	24.765	481.689	43.149	1462.28	197.979	30784.2
80	23.902	448.702	47.878	1800.37	259.2	52766.7
81	30.395	725.595	38.095	1139.79	64.442	3261.58
82	30.234	717.928	38.839	1184.75	249.926	49058.3
83	28.406	633.738	39.056	1198.02	126.434	12555
84	29.616	688.879	42.386	1411.03	127.244	12716.4
85	24.272	462.702	43.787	1505.84	287.868	65084.4
86	22.727	405.671	40.88	1312.54	88.776	6189.86
87	26.673	558.771	45.589	1632.34	195.812	30114
88	35.291	978.178	39.83	1245.98	184.904	26852.4
89	39.048	1197.53	50.059	1968.13	284.142	63410.4
90	26.196	538.964	37.956	1131.49	176.774	24542.9
91	35.942	1014.6	45.215	1605.67	168.861	22394.9
92	40.832	1309.46	53.401	2239.69	331.773	86451.4
93	30.725	741.436	40.047	1259.59	107.157	9018.43
94	36.888	1068.71	40.348	1278.6	76.975	4653.6
95	34.831	952.844	46.94	1730.52	131.722	13627.2
96	34.026	909.309	53.186	2221.7	113.753	10162.9
97	30.151	713.992	43.85	1510.18	134.679	14245.9
98	29.814	698.12	52.601	2173.09	47.426	1766.54
99	29.809	697.886	41.741	1368.41	102.928	8320.64
100	31.889	798.678	44.307	1541.82	90.339	6409.74
101	30.284	720.305	38.757	1179.75	262.021	53921.5
102	28.067	618.702	47.803	1794.73	277.749	60589.2
103	38.879	1187.19	46.586	1704.51	260.488	53292.4
104	37.766	1120.19	46.98	1733.47	227.968	40816.7
105	29.927	703.422	41.014	1321.16	205.655	33217.6
106	27.856	609.435	34.352	926.817	208.99	34303.7
107	31.497	779.163	45.793	1646.98	71.553	4021.11
108	37.484	1103.52	39.326	1214.65	69.914	3839
109	31.31	769.938	35.825	1008	131.006	13479.5
110	32.49	829.066	38.691	1175.74	62.196	3038.19
111	29.176	668.562	46.381	1689.55	197.946	30774
112	25.468	509.424	48.169	1822.32	205.015	33011.2
113	30.234	717.928	50.071	1969.08	260.555	53319.8
114	26.35	545.32	44.264	1538.83	125.129	12297.2
115	38.278	1150.77	51.757	2103.91	88.776	6189.86
116	33.049	857.84	40.468	1286.21	253.636	50525.6
117	28.974	659.336	58.141	2654.94	146.043	16751.4
118	52.036	2126.66	42.155	1395.69	223.949	39390.2
119	35.779	1005.42	42.391	1411.36	244.393	46910.2
120	36.532	1048.18	43.149	1462.28	146.924	16954.1
121	44.882	1582.1	42.555	1422.3	323.215	82048.9
122	34.4	929.409	43.618	1494.24	71.98	4069.24
123	42.064	1389.67	43.554	1489.86	195.04	29877
124	39.371	1217.43	50.79	2026.03	243.1	46415.2
125	45.7	1640.3	44.957	1587.39	94.019	6942.58
126	33.768	895.572	44.839	1579.07	121.293	11554.8
127	26.447	549.342	50.777	2025	246.035	47542.7
128	29.062	663.347	44.919	1584.71	244.357	46896.4
129	32.186	813.624	48.79	1869.61	180.558	25604.9
130	38.438	1160.41	42.63	1427.32	101.04	8018.19
131	39.438	1221.57	41.138	1329.16	162.952	20855
132	32.49	829.066	51.556	2087.6	95.428	7152.23
133	28.284	628.306	48.607	1855.61	80.721	5117.56
134	38.438	1160.41	54.694	2349.47	139.075	15191.1
135	38.888	1187.74	54.032	2292.94	199.619	31296.3
136	29.54	685.348	41.984	1384.39	220.523	38194.2
137	43.79	1506.05	50.19	1978.45	76.06	4543.63
138	35.482	988.795	51.288	2065.96	126.434	12555
139	35.397	984.063	42.912	1446.26	153.835	18586.6
140	37.351	1095.71	52.722	2183.1	157.504	19483.8
141	33.913	903.28	44.307	1541.82	184.573	26756.3
142	34.978	960.904	43.618	1494.24	102.01	8172.88
143	36.697	1057.67	52.581	2171.44	133.422	13981.2
144	36.697	1057.67	42.809	1439.33	149.756	17614
145	38.3	1152.09	46.872	1725.51	240.376	45380.8
146	28.906	656.245	54.729	2352.47	181.332	25824.9
147	34.619	941.28	43.69	1499.18	160.953	20346.4
148	40.833	1309.52	45.733	1642.67	237.933	44463
149	38.202	1146.2	53.412	2240.62	247.559	48133.5
150	36.314	1035.71	55.433	2413.39	62.757	3093.24
151	40.87	1311.9	38.691	1175.74	98.674	7647.07
152	27.84	608.735	47.156	1746.48	94.135	6959.73
153	33.328	872.385	47.317	1758.43	94.853	7066.3
154	43.73	1501.93	45.032	1592.69	163.676	21040.7
155	33.146	862.883	37.103	1081.2	292.423	67160.3
156	31.736	791.032	52.762	2186.41	238.218	44569.6
157	31.891	798.778	48.011	1810.39	310.368	75656.1
158	33.913	903.28	47.736	1789.71	164.196	21174.6
159	31.038	756.619	47.736	1789.71	221.236	38441.6
160	32.221	815.395	44.933	1585.7	210.128	34678.3
161	32.221	815.395	44.249	1537.79	223.156	39111.7
162	28.748	649.09	47.03	1737.16	181.994	26013.8
163	30.185	715.603	38.427	1159.75	115.717	10516.8
164	30.447	728.08	38.996	1194.35	103.353	8389.5
165	37.884	1127.2	52.866	2195.04	106.666	8935.97
166	28.391	633.069	36.313	1035.65	137.636	14878.3
167	33.913	903.28	47.174	1747.81	60.665	2890.46
168	31.304	769.643	42.491	1418.02	79.078	4911.35
169	28.906	656.245	42.386	1411.03	89.365	6272.27
170	24.114	456.697	47.843	1797.74	82.437	5337.46
171	24.223	460.835	41.741	1368.41	63.76	3192.91
172	34.237	920.622	49.51	1925.2	77.173	4677.57
173	24.934	488.285	49.898	1955.49	75.424	4467.96
174	38.541	1166.64	45.145	1600.7	218.199	37393.4
175	36.71	1058.42	39.792	1243.6	221.355	38483
176	33.206	866.01	40.693	1300.56	200.57	31595.3
177	34.787	950.438	53.508	2248.68	239.802	45164.3
178	34.783	950.22	45.084	1596.37	261.209	53587.8
179	28.991	660.11	53.301	2231.31	290.26	66170.5
180	31.566	782.58	48.367	1837.33	253.559	50494.9
181	27.977	614.741	37.012	1075.91	83.309	5450.97
182	33.089	859.918	39.472	1223.68	106.275	8870.58
183	45.918	1655.98	52.742	2184.76	94.599	7028.51
184	38.91	1189.08	37.155	1084.24	227.439	40627.5
185	42.702	1432.14	33.849	899.874	224.525	39593.1
186	42.466	1416.36	42.311	1406.04	205.995	33327.5
187	36.032	1019.69	47.558	1776.38	258.557	52505.2
188	29.153	667.508	40.693	1300.56	210.544	34815.7
189	30.842	747.093	410.75	132509	167.351	21996.1
190	30.022	707.895	41.146	1329.67	69.663	3811.49
191	31.843	796.375	46.218	1677.69	73.455	4237.72
192	36.325	1036.34	42.272	1403.45	69.285	3770.23
193	31.653	786.9	44.312	1542.17	52.797	2189.32
194	35.663	998.908	42.35	1408.63	82.887	5395.89
195	27.676	601.584	41.9	1378.85	87.059	5952.74
196	31.509	779.757	43.774	1504.95	91.9	6633.17
197	33.599	886.63	47.479	1770.49	88.282	6121.17
198	41.53	1354.61	30.834	746.706	80.748	5120.98
199	33.112	861.114	35.237	975.187	96.431	7303.37
200	32.361	822.496	41.9	1378.85	88.182	6107.31
201	28.043	617.645	33.685	891.175	80.748	5120.98
202	22.17	386.03	42.699	1431.94	71.001	3959.3
203	34.924	957.939	44.788	1575.48	82.517	5347.82
204	27.731	603.978	37.732	1118.17	103.86	8472.01
205	32.068	807.669	41.422	1347.57	53.985	2288.95
206	26.447	549.342	38.552	1167.3	96.363	7293.07
207	30.484	729.85	39.859	1247.79	78.522	4842.53
208	32.174	813.018	40.496	1287.99	91.757	6612.54
209	31.997	804.097	41.687	1364.87	231.056	41930
210	23.655	439.477	43.368	1477.16	191.953	28938.7
211	26.844	565.958	37.009	1075.73	280.57	61826.2
212	30.373	724.545	38.132	1142.01	197.348	30588.3
213	37.178	1085.58	39.299	1212.98	284.019	63355.6
214	33.588	886.05	43.426	1481.12	286.436	64438.4
215	40.498	1288.12	36.88	1068.25	193.282	29340.9
216	29.68	691.859	45.948	1658.15	347.442	94810.1
217	33.958	905.679	35.173	971.647	330.525	85802.2
218	34.102	913.376	38.736	1178.47	201.267	31815.2
219	26.504	551.712	37.445	1101.23	213.741	35881.1
220	35.311	979.287	46.428	1692.97	170.306	22779.8
221	39.217	1207.92	43.039	1454.84	163.983	21119.7
222	35.652	998.292	39.897	1250.17	103.712	8447.88
223	38.615	1171.12	46.83	1722.42	75.8	4512.62
224	29.921	703.14	46.028	1663.93	71.063	3966.22
225	46.337	1686.34	46.349	1687.22	73.216	4210.19
226	31.63	785.757	48.794	1869.92	10.459	85.9152
227	30.61	735.896	40.285	1274.61	112.574	9953.28
228	29.193	669.341	43.141	1461.74	85.997	5808.4
229	42.513	1419.49	41.459	1349.98	75.453	4471.39
230	34.831	952.844	46.673	1710.89	67.364	3564.06
231	32.464	827.74	41.431	1348.16	71.124	3973.03
232	34.787	950.438	48.657	1859.43	95.588	7176.23
233	31.974	802.941	51.539	2086.23	66.744	3498.76
234	35.381	983.173	45.01	1591.14	78.103	4790.99
235	37.699	1116.22	42.207	1399.13	119.896	11290.1
236	37.12	1082.2	40.034	1258.77	133.832	14067.3
237	35.853	1009.58	52.018	2125.19	100.258	7894.56
238	40.418	1283.04	47.08	1740.86	15.229	182.151
239	39.052	1197.78	50.02	1965.07	253.196	50350.5
240	41.739	1368.28	50.648	2014.72	238.594	44710.4
241	32.484	828.76	44.191	1533.76	237.629	44349.5
242	32.469	827.995	51.634	2093.93	344.018	92950.6
243	41.261	1337.12	41.146	1329.67	164.196	21174.6
244	42.797	1438.52	45.599	1633.05	51.793	2106.84
245	42.902	1445.59	48.049	1813.25	52.797	2189.32
246	37.174	1085.35	46.817	1721.46	76.718	4622.58
247	38.427	1159.75	46.83	1722.42	60.988	2921.32
248	32.716	840.64	42.588	1424.51	112.126	9874.21
249	34.257	921.698	39.704	1238.11	151.918	18126.3
250	46.409	1691.59	36.983	1074.22	146.626	16885.4
251	42.319	1406.57	39.002	1194.71	213.792	35898.2
252	26.767	562.716	40.973	1318.52	178.253	24955.3
253	30.747	742.498	40.912	1314.59	71.4	4003.93
254	29.611	688.646	37.267	1090.78	74.196	4323.65
255	31.931	800.783	48.811	1871.22	202.092	32076.6
256	31.497	779.163	52.751	2185.5	215.098	36338.1
257	30.593	735.079	47.271	1755.01	152.363	18232.6
258	35.853	1009.58	45.741	1643.24	231.142	41961.2
259	37.467	1102.52	48.774	1868.39	137.046	14751
260	31.353	772.055	47.351	1760.95	249.847	49027.3
261	31.438	776.247	43.163	1463.23	111.989	9850.1
262	29.078	664.078	50.527	2005.1	144.764	16459.3
263	44.149	1530.85	39.921	1251.68	80.095	5038.49
264	35.367	982.395	46.459	1695.23	95.405	7148.78
265	35.262	976.571	41.468	1350.57	290.011	66057
266	31.073	758.327	47.74	1790.01	316.898	78873.1
267	27.253	583.336	46.83	1722.42	292.543	67215.5
268	34.335	925.9	46.387	1689.98	215.474	36465.3
269	42.181	1397.41	34.171	917.076	71.124	3973.03
270	36.563	1049.96	44.717	1570.49	119.109	11142.4
271	37.754	1119.48	44.416	1549.42	87.61	6028.33
272	38.033	1136.09	49.495	1924.03	146.372	16827
273	36.573	1050.54	38.355	1155.4	103.353	8389.5
274	37.401	1098.64	37.085	1080.16	201.712	31956.1
275	34.978	960.904	38.469	1162.28	349.445	95906.4
276	38.742	1178.84	53.343	2234.83	104.217	8530.35
277	33.328	872.385	52.374	2154.38	196.871	30440.6
278	39.601	1231.69	46.164	1673.77	78.634	4856.36
279	30.435	727.506	41.069	1324.7	71.063	3966.22
280	39.668	1235.86	43.141	1461.74	220.642	38235.5
281	38.742	1178.84	53.35	2235.42	198.454	30932.1
282	39.525	1226.97	49.296	1908.59	130.471	13369.6
283	39.14	1203.18	46.754	1716.83	75.453	4471.39
284	33.146	862.883	43.113	1459.84	95.083	7100.61
285	33.043	857.529	45.515	1627.04	73.959	4296.08
286	28.709	647.33	54.537	2336	144.96	16503.9
287	30.435	727.506	47.757	1791.28	289.936	66022.8
288	38.976	1193.12	38.327	1153.72	173.576	23663
289	39.972	1254.88	44.448	1551.65	133.16	13926.4
290	41.32	1340.94	41.937	1381.29	54.91	2368.06
291	28.709	647.33	49.687	1938.99	210.128	34678.3
292	30.447	728.08	46.868	1725.21	234.907	43339.3
293	43.478	1484.67	49.236	1903.95	189.532	28213.4
294	29.062	663.347	51.105	2051.24	95.083	7100.61
295	33.089	859.918	47.313	1758.13	53.985	2288.95
296	36.995	1074.92	49.104	1893.75	31.098	759.547
297	36.168	1027.4	47.108	1742.93	59.241	2756.35
298	42.538	1421.16	46.551	1701.95	53.456	2244.31
299	39.601	1231.69	50.723	2020.69	51.069	2048.35
300	31.997	804.097	53.214	2224.04	73.959	4296.08
301	37.351	1095.71	48.017	1810.84	35.5	989.798
302	42.618	1426.51	54.678	2348.09	49.014	1886.82
303	33.055	858.152	51.938	2118.66	35.562	993.258
304	39.169	1204.97	43.16	1463.03	38.911	1189.14
305	35.916	1013.13	45.113	1598.43	36.593	1051.69
306	33.868	900.884	45.599	1633.05	34.053	910.753
307	34.191	918.15	39.632	1233.62	35.624	996.725
308	29.921	703.14	44.576	1560.6	31.931	800.783
309	28.07	618.835	56.671	2522.39	41.205	1333.49
310	39.169	1204.97	51.318	2068.38	31.098	759.547
311	39.285	1212.11	46.764	1717.57	174.569	23934.5
312	35.01	962.663	50.942	2038.18	201.517	31894.3
313	31.353	772.055	47.955	1806.17	207.424	33791.5
314	33.958	905.679	43.27	1470.5	139.075	15191.1
315	30.373	724.545	44.03	1522.61	155.322	18947.7
316	31.736	791.032	46.02	1663.35	219.648	37891.7
317	37.623	1111.72	39.641	1234.18	211.725	35207.4
318	36.903	1069.58	55.504	2419.57	143.854	16253
319	40.907	1314.27	44.269	1539.18	192.862	29213.5
320	27.84	608.735	44.852	1579.99	189.336	28155
321	32.186	813.624	46.87	1725.36	193.327	29354.5
322	41.965	1383.13	44.288	1540.5	186.964	27454
323	34.956	959.695	40.651	1297.87	182.09	26041.3
324	33.146	862.883	48.438	1842.73	238.264	44586.8
325	27.826	608.123	41.682	1364.54	274.476	59169.6
326	34.783	950.22	40.744	1303.82	248.785	48611.4
327	38.615	1171.12	47.72	1788.51	190.809	28594.8
328	33.283	870.031	47.271	1755.01	145.081	16531.5
329	35.695	1000.7	42.518	1419.83	218.86	37620.3
330	33.226	867.054	39.608	1232.13	248.521	48508.3
331	31.353	772.055	41.184	1332.13	190.912	28625.7
332	32.174	813.018	43.822	1508.25	85.869	5791.12
333	39.371	1217.43	47.278	1755.53	133.258	13946.9
334	33.588	886.05	44.32	1542.73	143.854	16253
335	32.917	851.002	49.77	1945.47	131.855	13654.7
336	34.268	922.29	47.548	1775.64	155.659	19030
337	25.352	504.794	39.09	1200.11	159.821	20061.2
338	38.419	1159.26	46.584	1704.37	212.118	35338.2
339	38.35	1155.1	42.565	1422.97	207.845	33928.8
340	35.948	1014.94	41.491	1352.07	232.463	42442.2
341	40.236	1271.51	45.793	1646.98	134.679	14245.9
342	34.301	924.067	47.328	1759.24	282.598	62723.2
343	38.438	1160.41	40.111	1263.62	302.543	71889.3
344	34.455	932.383	38.179	1144.82	96.249	7275.83
345	30.633	737.002	37.343	1095.24	182.666	26206.3
346	34.793	950.766	45.113	1598.43	134.614	14232.1
347	39.82	1245.35	48.518	1848.82	134.809	14273.4
348	45.033	1592.76	41.778	1370.83	93.2	6822.16
349	39.294	1212.67	36.6	1052.09	107.524	9080.31
350	38.142	1142.61	41.571	1357.28	155.322	18947.7
351	38.35	1155.1	34.858	954.322	145.232	16565.9
352	36	1017.88	42.134	1394.3	145.081	16531.5
353	31.974	802.941	46.359	1687.94	92.138	6667.57
354	36.687	1057.1	48.599	1855	102.331	8224.4
355	39.734	1239.98	35.156	970.708	124.392	12152.8
356	35.053	965.029	47.889	1801.2	118.483	11025.6
357	35.053	965.029	49.188	1900.24	73.216	4210.19
358	35.663	998.908	39.211	1207.55	84.145	5560.92
359	43.617	1494.17	38.405	1158.42	125.129	12297.2
360	35.397	984.063	41.92	1380.17	100.628	7952.94
361	39.352	1216.25	41.005	1320.58	100.628	7952.94
362	40.46	1285.71	50.19	1978.45	103.712	8447.88
363	33.824	898.545	54.829	2361.08	134.614	14232.1
364	35.652	998.292	42.84	1441.41	97.671	7492.4
365	33.566	884.89	52.12	2133.53	100.432	7921.99
366	37.026	1076.72	47.06	1739.38	179.643	25346.1
367	36.893	1069	44.427	1550.19	76.372	4580.98
368	25.456	508.944	43.76	1503.99	196.463	30314.6
369	25.352	504.794	42.832	1440.88	196.463	30314.6
370	35.311	979.287	47.591	1778.85	155.487	18987.9
371	32.733	841.514	44.653	1566	161.732	20543.8
372	40.953	1317.23	52.717	2182.69	197.476	30628
373	34.793	950.766	51.698	2099.12	152.667	18305.4
374	38.35	1155.1	42.249	1401.92	81.144	5171.34
375	35.652	998.292	51.105	2051.24	67.734	3603.32
376	44.339	1544.05	44.038	1523.16	90.235	6394.99
377	37.754	1119.48	46.607	1706.05	210.952	34950.8
378	42.688	1431.2	44.191	1533.76	192.721	29170.8
379	33.043	857.529	32.155	812.058	249.043	48712.3
380	27.731	603.978	42.35	1408.63	260.595	53336.2
381	32.35	821.937	42.115	1393.04	86.423	5866.09
382	29.68	691.859	44.148	1530.78	97.612	7483.35
383	33.043	857.529	44.352	1544.96	47.485	1770.94
384	46.957	1731.77	38.503	1164.34	325.406	83165.1
385	42.644	1428.25	40.589	1293.92	212.099	35331.9
386	34.826	952.57	43.259	1469.75	76.423	4587.1
387	37.351	1095.71	411.5	132993	68.595	3695.51
388	43.513	1487.06	51.152	2055.02	250.344	49222.6
389	45.192	1604.03	48.892	1877.44	182.218	26077.9
390	38.261	1149.75	42.525	1420.29	267.796	56324.6
391	35.652	998.292	47.622	1781.17	219.892	37976
392	35.663	998.908	44.716	1570.42	131.121	13503.1
393	42.466	1416.36	45.86	1651.8	103.566	8424.12
394	44.356	1545.24	49.225	1903.1	86.196	5835.31
395	35.747	1003.62	49.255	1905.42	183.31	26391.4
396	38.742	1178.84	49.831	1950.24	142.673	15987.2
397	35.053	965.029	47.57	1777.28	172.688	23421.5
398	37.341	1095.12	48.928	1880.2	198.189	30849.6
399	29.527	684.744	46.012	1662.77	144.554	16411.6
400	34.102	913.376	44.639	1565.02	285.703	64109.1
401	36.995	1074.92	46.699	1712.79	112.062	9862.95
402	37.351	1095.71	47.384	1763.41	185.792	27110.9
403	29.062	663.347	51.718	2100.74	65.261	3345.01
404	52.181	2138.53	49.303	1909.13	225.769	40033
405	27.84	608.735	48.733	1865.25	126.541	12576.3
406	37.178	1085.58	48.833	1872.91	110.266	9549.33
407	32.559	832.592	46.646	1708.91	194.747	29787.3
408	36.241	1031.55	40.358	1279.23	172.103	23263.1
409	32.466	827.842	44.766	1573.93	125.92	12453.2
410	37.148	1083.83	48.169	1822.32	179.425	25284.6
411	38.517	1165.18	46.281	1682.27	166.995	21902.7
412	39.294	1212.67	48.008	1810.16	215.273	36397.3
413	25.456	508.944	46.175	1674.57	243.981	46752.2
414	36.032	1019.69	46.23	1678.56	146.063	16756
415	34.783	950.22	55.921	2456.06	197.079	30505
416	51.774	2105.3	41.094	1326.32	178.221	24946.4
417	37.432	1100.46	40.632	1296.66	227.216	40547.8
418	32.186	813.624	43.934	1515.97	192.446	29087.6
419	33.055	858.152	44.249	1537.79	230.003	41548.6
420	31.509	779.757	46.066	1666.67	99.094	7712.31
421	40.085	1261.98	44.059	1524.61	63.344	3151.38
422	41.757	1369.46	41.818	1373.46	275.548	59632.7
423	34.4	929.409	41.288	1338.87	193.981	29553.5
424	33.924	903.866	38.64	1172.64	263.151	54387.6
425	29.565	686.508	46.425	1692.75	295.913	68773
426	33.554	884.257	41.606	1359.57	243.161	46438.5
427	37.794	1121.85	38.383	1157.09	203.802	32621.7
428	36.563	1049.96	43.772	1504.81	193.921	29535.2
429	34.793	950.766	38.366	1156.07	204.746	32924.6
430	29.984	706.105	43.376	1477.71	219.255	37756.3
431	44.89	1582.67	40.735	1303.24	235.905	43708.3
432	42.609	1425.91	41.929	1380.76	178.254	24955.6
433	43.66	1497.12	49.703	1940.24	162.438	20723.6
434	45.293	1611.21	41.843	1375.1	281.236	62120
435	40.563	1292.26	44.068	1525.23	245.118	47188.9
436	35.663	998.908	43.269	1470.43	257.653	52138.7
437	32.279	818.333	41.339	1342.18	172.171	23281.4
438	45.226	1606.45	44.861	1580.62	182.733	26225.5
439	39.905	1250.68	42.202	1398.8	97.421	7454.1
440	40.085	1261.98	42.624	1426.92	133.993	14101.1
441	37.401	1098.64	51.748	2103.18	166.49	21770.4
442	37.391	1098.05	32.809	845.427	83.673	5498.71
443	32.998	855.195	35.248	975.796	151.619	18055
444	40.038	1259.03	48.689	1861.88	196.208	30235.9
445	40.038	1259.03	41.008	1320.77	163.692	21044.8
446	37.341	1095.12	42.029	1387.36	161.332	20442.4
447	35.053	965.029	38.743	1178.9	141.993	15835.2
448	52.362	2153.39	44.706	1569.72	253.224	50361.6
449	42.609	1425.91	47.01	1735.68	305.696	73395.5
450	44.89	1582.67	51.487	2082.02	178.753	25095.5
451	40.038	1259.03	43.657	1496.92	275.665	59683.3
452	47.826	1796.46	46.983	1733.69	188.801	27996.2
453	40.085	1261.98	39.765	1241.91	197.585	30661.8
454	42.644	1428.25	44.455	1552.14	71.693	4036.86
455	36.532	1048.18	46.511	1699.03	197.303	30574.4
456	42.064	1389.67	44.731	1571.47	132.694	13829.1
457	39.13	1202.57	43.906	1514.04	98.41	7606.21
458	32.174	813.018	43.105	1459.3	290.678	66361.2
459	36.325	1036.34	45.038	1593.12	306.39	73729.1
460	35.652	998.292	45.056	1594.39	284.034	63362.2
461	33.146	862.883	45.761	1644.68	323.759	82325.3
462	36.944	1071.96	30.756	742.933	78.358	4822.33
463	34.488	934.17	50.013	1964.52	97.18	7417.26
464	46.12	1670.58	48.001	1809.63	90.289	6402.65
465	36.913	1070.16	47.737	1789.78	156.147	19149.5
466	41.238	1335.63	51.621	2092.87	90.775	6471.76
467	36.408	1041.08	47.307	1757.68	268.999	56831.8
468	38.419	1159.26	46.589	1704.73	173.682	23691.9
469	36.913	1070.16	52.507	2165.33	94.235	6974.52
470	33.566	884.89	45.13	1599.63	68.08	3640.23
471	37.913	1128.93	48.28	1830.73	193.147	29299.9
472	36.241	1031.55	47.214	1750.78	202.859	32320.5
473	35.215	973.969	40.858	1311.12	64.31	3248.23
474	31.997	804.097	49.316	1910.14	91.708	6605.48
475	49.634	1934.86	44.787	1575.41	168.175	22213.3
476	34.521	935.959	43.405	1479.69	95.565	7172.78
477	43.582	1491.78	41.914	1379.77	113.632	10141.2
478	45.226	1606.45	45.668	1638	188.827	28003.9
479	36.532	1048.18	48.927	1880.13	207.627	33857.7
480	38.142	1142.61	45.76	1644.61	173.682	23691.9
481	42.431	1414.02	41.19	1332.52	298.39	69929.2
482	38.3	1152.09	47.17	1747.52	224.124	39451.8
483	35.747	1003.62	51.599	2091.09	168.866	22396.2
484	43.556	1490	43.01	1452.88	151.328	17985.7
485	45.947	1658.08	45.975	1660.1	195.113	29899.4
486	41.884	1377.8	49.595	1931.82	307.99	74501.2
487	45.592	1632.55	43.186	1464.79	244.99	47139.7
488	44.177	1532.79	46.421	1692.46	211.48	35126
489	49.19	1900.39	43.444	1482.35	257.55	52097
490	40.198	1269.11	42.197	1398.47	189.262	28133
491	48.703	1862.95	47.436	1767.28	275.122	59448.4
492	38.625	1171.73	43.977	1518.94	208.835	34252.8
493	36.944	1071.96	46.588	1704.66	283.851	63280.6
494	35.053	965.029	48.928	1880.2	212.919	35605.6
495	44.823	1577.94	44.394	1547.88	108.954	9323.44
496	38.202	1146.2	48.283	1830.96	112.793	9992.04
497	30.546	732.822	42.057	1389.21	141.641	15756.8
498	35.172	971.592	53.411	2240.53	205.852	33281.3
499	32.733	841.514	46.579	1704	195.289	29953.4
500	30.373	724.545	46.848	1723.74	249.643	48947.3
Average	35.3921	1006.47	46.5077	2137.89	160.056	24606.8
STDEV	5.37885	308.499	23.6686	8293.35	75.6567	20862.3
SEM	0.240549	13.7965	1.05849	370.89	3.38347	932.988
Min	22.17	386.03	30.756	742.933	10.459	85.9152
Max	52.362	2153.39	411.5	132993	349.445	95906.4

## Sheet: 2. Fibrils per bundle
	Number of fibrils per bundle
Measurement number	E15.5	Newborn	6 weeks
1	236	656	746
2	250	651	642
3	128	463	890
4	124	754	829
5	62	704	571
6	70	690	585
7	236	534	840
8	186	431	787
9	164	764	540
10	143	780	679
11	168	830	705
12	171	852	784
13	97	643	738
14	176	753	600
15	132	759	602
16	117	732	586
17	132	814	532
18	85	750	803
19	118	792	723
20	81	612	588
21	128	683	530
22	175	565	804
23	180	589	834
24	220	573	583
25	210	401	506
26	130	640	545
27	230	403	539
28	72	552	798
29	186	674	844
30	269	730	764
Mean	155.867	659.133	683.9
STDEV	57.371	125.64	120.334
SEM	10.4745	22.9385	21.97

## Sheet: 3. Fibrils per μm2
	Fibril profiles per μm2
Measurement number	E15.5	Newborn	6 weeks
1	211.187	146.6	25.1
2	206.538	150.74	15.2332
3	172.17	144	12.063
4	233.333	160.75	12.1029
5	224.066	169.3	19.2308
6	236.842	210.7	15.1765
7	220.1	145.7	22,4
8	185.5	150	17.3448
9	196.7	140.9	13.7222
10	165.6	134.6	14.3333
11	240.7	186.6	14.7253
12	207.1	172.3	21
13	220.5	186.3	19.0434
14	186.7	173.6	16.3
15	178.3	177.5	17.6385
16	177.9	150.3	16.5217
17	240.5	147.8	11.5
18	254.8	149.7	10.3
19	238.1	198.3	15.6695
20	204	134	16.3667
21	265.3	201.1	12.4
22	182.4	113.6	23.5
23	237.6	120.9	23.6
24	241.3	119.9	19.5
25	226	149	19.2
26	250.6	123	11.4
27	145.8	139.7	18.2
28	165.2	155.4	8.5
29	203.3	150.8	12.4
30	206.5	130.1	24.2
Mean	210.821	154.44	16.4232
STDEV	30.3947	24.9	4.36549
SEM	5.54929	4.5461	0.810652

## Sheet: 4. Fibril Bundles per Nucleus
	Number of fibril bundles per cell nucleus
Measurement number	E15.5	Newborn	6 weeks
1	8	7	7
2	7	8	6
3	10	8	7
4	12	5	5
5	9	7	7
6	7	10	8
7	8	5	5
8	9	8	7
9	13	8	11
10	10	11	12
11	11	5	6
12	11	5	9
13	9	6	7
14	12	6	9
15	11	8	10
16	6	6	9
17	7	8	5
18	7	8	7
19	8	7	9
20	8	7	8
21	7	6	7
22	6	9	7
23	8	8	7
24	9	7	6
25	13	7	8
26	9	8	7
27	11	9	6
28	8	9	5
29	7	8	6
30	11	7	6
Mean	9.06667	7.36667	7.3
STDEV	2.03306	1.47352	1.74494
SEM	0.371184	0.269027	0.318582

## Sheet: 5. Fibril area fraction (FAF)
	Fibril area Fraction (%)
Measurement number	E15.5	Newborn	6 weeks
1	3.2	27.4	70.3
2	1.1	27.4	89.3
3	0.7	18.3	69.1
4	0.8	14.4	70.4
5	3.8	28.9	80.2
6	0.5	21.3	70.9
7	1.8	18.5	79.9
8	1.1	12.6	81.3
9	0.8	17.7	72.3
10	1.9	19.3	79.1
11	0.5	19.5	82.7
12	1.1	14.8	84.1
13	0.8	17	70.2
14	0.8	18.9	73.8
15	1.9	22.5	77.3
16	3.6	13.6	74.2
17	0.6	15	75.3
18	0.4	7.6	81.7
19	3.1	8.6	73.1
20	0.3	9.4	73
Mean	1.44	17.635	76.41
STDEV	1.12456	5.98852	5.61735
SEM	0.251459	1.33907	1.25608

## Sheet: 6. Fibril Length Calculation
	Fibril length estimate (μm) **
Measurement number	E15.5	Newborn	6 weeks
1	99	545	1560
2	119	623	1242
3	178	560	1133
4	104	584	1065
Mean	125	578	1250
STDEV	36.341	34.0294	219.148
SEM	18.1705	17.0147	305.1*
*Error calculation for 6 weeks based on counting error for 16 tips (+/-4 = 25% = 305.1) rather than error of the sum of the lengths
**Calculation = 2 × ∑ (total length of fibrils in a bundle) / number of fibril tips

## Sheet: 7. Crimp Length
	Crimp Wavelength (μm)
Measurement number	E15.5	Newborn	6 weeks
1	*Not measured as no clear crimp structure seen	10	103
2		12	102
3		13	98
4		14	99
5		15	95
6		16	96
7		13	96
8		12	97
9		17	95
10		17	80
11		11	81
12		11	79
13		12	79
14		13	82
15		12	82
16		10	83
17		15	93
18		14	110
19		14	100
20		12	120
21		12	113
22		15	117
23		14	119
24		14	119
25		13	90
26		17	85
27		17	85
28		18	90
29		18	73
30		11	87
31		13	86
32		14	80
33		15	80
34		16	81
35		14	81
36		13	81
37		13	82
38		18	122
39		15	130
40		17	131
41		16	120
42		14	120
43		13	121
44		13	119
45		15	119
46		15	125
47		13	125
48		14	130
49		14	91
50		14	91
Mean		14.02	99.26
STDEV		2.0453	17.474
SEM		0.28925	2.47119

## Sheet: 8. Crimp helix radius
	Crimp Helix Radius (μm)
Measurement number	E15.5	Newborn	6 weeks
1	*Not measured as no clear crimp structure seen	1.5	2.5
2		1.5	2.5
3		1.6	2.6
4		1.6	2.6
5		1.7	2.5
6		1.8	2.2
7		1.5	2.3
8		1.5	2.3
9		1.4	2.3
10		1.4	2.2
11		1.3	1.8
12		1.1	1.9
13		0.9	1.2
14		0.8	1.3
15		1.1	1.3
16		1.1	1.4
17		1.2	1.6
18		1.5	1.9
19		1.5	3
20		1.6	3.1
21		1.4	3.1
22		2.7	2.9
23		2.6	2.8
24		2.6	2.7
25		1.6	2.8
26		1.3	2.5
27		1.3	2.5
28		1.4	2.6
29		1.4	2.5
30		1	2.7
31		1.1	2.4
32		1.2	2.1
33		0.5	2.4
34		0.6	1.9
35		0.7	1.8
36		0.8	2.7
37		1.1	1.9
38		1.4	1.9
39		1.4	2.3
40		1.4	2.3
41		1.5	2.3
42		3.1	2.8
43		2.8	2.5
44		1.7	2.6
45		2.5	2.6
46		2.2	2.9
47		2	2.9
48		2.1	2.3
49		2.3	2.3
50		2.2	2.1
Mean		1.55	2.332
STDEV		0.582833	0.467053
SEM		0.082425	0.0660513

## Sheet: 9. 3D Cell Length
	3D Cell Surface Area (μm2)
Measurement number	E15.5	Newborn	6 weeks
1	77	50	20
2	55	51	19
3	54	52	18
4	67	51	63
5	68	46	20
6	75	45	30
7	76	40	31
8	60	23	40
9	68	24	41
10	74	29	42
11	72	38	34
12	61	85	32
13	58	84	50
14	52	83	20
15	76	74	21
16	53	71	18
17	24	56	19
18	57	62	15
19	75	69	16
20	73	26	23
21	65	45	24
22	66	60	22
23	52	60	19
24	59	81	11
25	58	76	10
26	57	81	25
27	45	50	25
28	43	42	31
29	49	39	30
30	40	41	32
Mean	60.3	54.4667	26.7
STDEV	12.5839	18.7832	11.6948
SEM	2.2975	3.42933	2.13517

[truncated: 10 more sheets: 10. 3D Cell Surface Area, 11. 3D Cell Volume, 12. 2D Cell Surface Area, 13. Tail length measurements, 14. Cell-cell contacts per cell, 15. Channel forming contacts, 16Nucleus distance longitudinal, 17. Nucleus distance transverse, 18. Cells per um3 volume, 19. Cells per um2 area]
